# Supplementary material for: Development and Characterization of Cornstarch-Based Bioplastics Packaging Film Using a Combination of Different Plasticizers
Source: Polymers (Basel). 2021 Oct 11;13(20):3487. doi: 10.3390/polym13203487 (PMC8539400; doi:10.3390/polym13203487)
Supplement: Supplementary file 1 [file polymers-13-03487-s001.zip]

Archive with 1 entries (1 files):
- polymers-1366716-supplementary.pdf
